# Supplementary material for: A Mechanical Structure Design and Simulation-Based Validation of a Novel Compact and Low-Cost 3-DOF Robotic Arm
Source: Sensors (Basel). 2025 Dec 3;25(23):7356. doi: 10.3390/s25237356 (PMC12694365; doi:10.3390/s25237356)
Supplement: Supplementary file 1 [file sensors-25-07356-s001.zip]

Archive with 1 entries (1 files):
- sensors-3956010-supplementary.pdf
